# Supplementary material for: Oestrogen Receptor Isoforms May Represent a Therapeutic Target in Oesophageal Adenocarcinoma
Source: Cancers (Basel). 2022 Apr 8;14(8):1891. doi: 10.3390/cancers14081891 (PMC9032750; doi:10.3390/cancers14081891)
Supplement: Supplementary file 1 [file cancers-14-01891-s001.zip]

Archive with 1 entries (1 files):
- cancers-1630144-supplementary.pdf
